# Supplementary material for: Deciphering “Immaturity-Stemness” in Human Epidermal Stem Cells at the Levels of Protein-Coding and Non-Coding Genomes: A Prospective Computational Approach
Source: Int J Mol Sci. 2024 Mar 15;25(6):3353. doi: 10.3390/ijms25063353 (PMC10970410; doi:10.3390/ijms25063353)
Supplement: Supplementary file 1 [file ijms-25-03353-s001.zip]

Archive with 2 entries (2 files):
- ijms-2887060-supplementary.pdf
- Vinasco-Sandoval et al Table S3 and S4 IJMS  v07-02-2024.xlsx
