# Supplementary material for: Deciphering “Immaturity-Stemness” in Human Epidermal Stem Cells at the Levels of Protein-Coding and Non-Coding Genomes: A Prospective Computational Approach
Source: Int J Mol Sci. 2024 Mar 15;25(6):3353. doi: 10.3390/ijms25063353 (PMC10970410; doi:10.3390/ijms25063353)
Supplement: Supplementary file 1 [file ijms-25-03353-s001.zip › Vinasco-Sandoval et al Table S3 and S4 IJMS v07-02-2024.xlsx]

## Sheet: Table S3
Table S3: Common differentially expressed lncRNAs identified both in the KLF4 and in the MXD4 datasets.
ENSEMBL ID	SYMBOL	KLF4 model					MXD4 model					Expression modulation
		logFC	logCPM	PValue	FDR	FC	logFC	logCPM	PValue	FDR	FC
ENSG00000261175	LINC02188	2.53084	1.49393	2.6228e-06	0.000674547	5.77907	-1.61041	0.0712999	0.000915307	0.00602711	3.05338	Up in KLF4/Down in MXD4
ENSG00000250038	ENSG00000250038	-3.34447	-0.22261	8.26571e-06	0.00110363	10.1575	-0.872138	1.66454	0.00479471	0.0183712	1.83037	Down in both
ENSG00000238266	LINC00707	-1.01255	5.69072	1.11069e-05	0.00122693	2.01747	1.18145	4.8578	2.73823e-06	0.000146279	2.26805	Down in KLF4/ Up in MXD4
ENSG00000225886	ENSG00000225886	3.53882	-1.14325	2.15907e-05	0.00175942	11.6223	-1.9483	-0.853815	0.00482333	0.0184444	3.85919	Up in KLF4/Down in MXD4
ENSG00000273760	ENSG00000273760	-0.910882	4.30312	2.95796e-05	0.00201713	1.8802	0.621094	4.40498	0.000564051	0.00439132	1.53804	Down in KLF4/ Up in MXD4
ENSG00000237807	LINC02984	2.48289	0.70041	3.69998e-05	0.00229237	5.59015	-1.47559	0.99233	0.000265021	0.0026554	2.78097	Up in KLF4/Down in MXD4
ENSG00000273033	LINC02035	1.13463	3.32039	4.0974e-05	0.00238057	2.19562	-0.947985	3.3707	0.000123339	0.00164385	1.92918	Up in KLF4/Down in MXD4
ENSG00000215039	CD27-AS1	1.17626	2.67561	4.67282e-05	0.00252276	2.2599	-0.586283	2.01852	0.0100389	0.0308328	1.50137	Up in KLF4/Down in MXD4
ENSG00000180861	LINC01559	-1.26963	2.20964	5.02371e-05	0.00258856	2.411	-1.78379	3.59405	0.000183101	0.00208801	3.4433	Down in both
ENSG00000255399	TBX5-AS1	-3.33062	0.690004	5.81398e-05	0.00279864	10.0604	-1.61069	1.00717	0.00104053	0.00655018	3.05398	Down in both
ENSG00000224888	ENSG00000224888	-3.79228	-1.81046	5.95095e-05	0.00283768	13.8544	-1.1185	0.541074	0.0057226	0.020755	2.17121	Down in both
ENSG00000223749	MIR503HG	-2.44917	1.43998	6.85321e-05	0.00297468	5.46101	-1.27012	2.78543	9.87744e-06	0.000336322	2.41181	Down in both
ENSG00000290720	ZNF542P	-1.05545	3.76912	7.62881e-05	0.00311307	2.07836	-0.692268	4.41183	0.0102114	0.0311962	1.61582	Down in both
ENSG00000230387	ENSG00000230387	1.9107	0.441051	7.98999e-05	0.00316215	3.7599	-1.61216	-0.423193	0.00718309	0.0244386	3.05709	Up in KLF4/Down in MXD4
ENSG00000230630	DNM3OS	-2.69172	0.561518	9.05083e-05	0.00341622	6.46081	-1.3056	1.52319	0.00557934	0.0203655	2.47187	Down in both
ENSG00000205488	CALML3-AS1	2.89818	3.06286	9.85846e-05	0.00355374	7.45488	-0.836165	0.561062	0.00821049	0.0267905	1.7853	Up in KLF4/Down in MXD4
ENSG00000215458	AATBC	1.85878	1.1497	9.97832e-05	0.00357848	3.62702	-1.74202	0.994035	1.97554e-05	0.00052405	3.34504	Up in KLF4/Down in MXD4
ENSG00000228794	LINC01128	-0.856648	3.73222	0.000100711	0.00358048	1.81083	-0.595682	3.78742	0.00376158	0.0156629	1.51119	Down in both
ENSG00000235385	LINC02154	-2.78576	2.40805	0.000107933	0.00368713	6.89601	-1.38269	4.22522	1.35429e-05	0.000412538	2.60753	Down in both
ENSG00000232855	ENSG00000232855	-1.3006	2.09027	0.000127125	0.00403064	2.46332	2.57432	2.89009	1.13568e-05	0.000367428	5.95591	Down in KLF4/ Up in MXD4
ENSG00000235448	LURAP1L-AS1	-1.7279	0.948009	0.000127168	0.00403064	3.31246	-0.745711	2.19429	0.0129338	0.0367879	1.6768	Down in both
ENSG00000214145	LINC00887	2.92788	0.813199	0.000136376	0.00417547	7.6099	-1.46823	-0.0804858	0.00279588	0.0127747	2.76682	Up in KLF4/Down in MXD4
ENSG00000236039	LINC02889	-2.01107	-0.589796	0.000154922	0.00443524	4.03081	-1.003	0.743123	0.01109	0.0330837	2.00416	Down in both
ENSG00000260910	SWINGN	-3.99334	-0.378496	0.000165974	0.00458992	15.9264	-2.38873	0.711263	7.36298e-05	0.00119529	5.23697	Down in both
ENSG00000176659	LINC02910	-0.638707	4.84658	0.000174556	0.00472562	1.55693	1.46986	4.67875	3.75248e-05	0.000789576	2.76996	Down in KLF4/ Up in MXD4
ENSG00000290706	FAM238C	-1.73685	2.33845	0.000186237	0.00487962	3.33306	-1.03471	1.50234	0.0112326	0.0334062	2.0487	Down in both
ENSG00000286511	ENSG00000286511	-3.19103	-0.0454446	0.000197702	0.00498493	9.13262	-1.19681	0.939149	0.000499684	0.00406207	2.29232	Down in both
ENSG00000175728	LINC02873	2.33222	-0.820347	0.000208168	0.00510579	5.03579	-1.7931	-0.75285	0.00155556	0.00855437	3.46559	Up in KLF4/Down in MXD4
ENSG00000255491	ENSG00000255491	1.40775	0.812565	0.000220203	0.0053141	2.65323	1.12341	0.438334	0.00198952	0.0100848	2.17861	Up in both
ENSG00000261220	ST3GAL1-DT	-4.28735	-2.58246	0.00024271	0.00558761	19.5264	-2.10959	-1.58702	0.0110672	0.0330459	4.31568	Down in both
ENSG00000206337	HCP5	1.66566	3.74521	0.000245247	0.00563345	3.1726	0.681253	3.30043	0.0122098	0.0354423	1.60353	Up in both
ENSG00000189223	PAX8-AS1	-2.30782	1.25204	0.000245327	0.00563345	4.95134	-0.789361	3.39387	0.0137789	0.0385103	1.72831	Down in both
ENSG00000186615	KTN1-AS1	1.14323	2.24791	0.000274374	0.00599396	2.20876	0.644789	1.84088	0.0120457	0.0351189	1.56351	Up in both
ENSG00000248964	ENSG00000248964	-1.53816	0.527383	0.000287771	0.00609091	2.90423	1.18053	1.06657	0.000679066	0.00492658	2.26661	Down in KLF4/ Up in MXD4
ENSG00000225362	CT62	1.33893	3.4555	0.000310358	0.00632055	2.52964	0.669733	1.86183	0.0115433	0.0340735	1.59078	Up in both
ENSG00000225383	SFTA1P	-0.998723	3.52809	0.000324689	0.00644474	1.99823	1.60666	4.40052	0.000190451	0.00214559	3.04547	Down in KLF4/ Up in MXD4
ENSG00000276107	THBS1-IT1	-1.63737	1.79573	0.000330125	0.00650956	3.11099	-1.13279	3.72278	4.81117e-05	0.000920137	2.19283	Down in both
ENSG00000234899	SOX9-AS1	2.01462	0.0192347	0.000351606	0.00674118	4.04075	-1.6387	0.30162	0.000264393	0.0026533	3.11386	Up in KLF4/Down in MXD4
ENSG00000258183	LINC02392	-2.38004	-0.00755564	0.000363203	0.00682541	5.20551	-1.86634	-0.0054256	0.00070087	0.00504344	3.64607	Down in both
ENSG00000235947	EGOT	2.57885	-1.53874	0.000365298	0.00684334	5.97465	-2.07082	-1.18645	0.000834476	0.00566016	4.20127	Up in KLF4/Down in MXD4
ENSG00000231721	LINC-PINT	-1.08848	3.57138	0.000399343	0.00713231	2.1265	-1.09646	5.43141	0.00548077	0.020128	2.13829	Down in both
ENSG00000280734	LINC01232	1.70734	0.480945	0.000412907	0.00721006	3.26557	1.60543	-0.230633	0.00112442	0.00689104	3.04286	Up in both
ENSG00000204261	PSMB8-AS1	1.86091	-0.832334	0.000423424	0.00732268	3.63236	1.33512	-1.34138	0.00402389	0.0164136	2.52297	Up in both
ENSG00000268601	ENSG00000268601	-1.24429	1.03715	0.000455038	0.00759931	2.36901	1.28914	1.54332	0.000436335	0.0037033	2.44382	Down in KLF4/ Up in MXD4
ENSG00000249669	CARMN	-1.66909	2.46646	0.0004748	0.00775729	3.18015	-1.46758	4.56009	0.00149782	0.00834886	2.76558	Down in both
ENSG00000269834	ZNF528-AS1	-1.39762	0.831895	0.000533917	0.00833661	2.63466	-0.862913	2.15304	0.00100119	0.00638553	1.81871	Down in both
ENSG00000259768	ZFHX3-AS1	1.13282	2.5902	0.000534859	0.00834408	2.19288	0.61749	1.90347	0.0188303	0.0483867	1.5342	Up in both
ENSG00000229647	MYOSLID	-0.616782	4.30037	0.000543287	0.00842445	1.53345	1.11444	4.67261	5.36303e-05	0.00098207	2.1651	Down in KLF4/ Up in MXD4
ENSG00000282057	ENSG00000282057	-2.15077	-0.433014	0.000568969	0.00865862	4.44065	-2.20905	1.83867	0.00138513	0.00792377	4.62372	Down in both
ENSG00000205930	C21orf62-AS1	2.52031	-1.39743	0.000575623	0.00871635	5.73707	-1.49361	-1.04555	0.00408396	0.0165777	2.81593	Up in KLF4/Down in MXD4
ENSG00000285103	ENSG00000285103	1.0885	1.80742	0.000583799	0.00875826	2.12653	0.617435	1.74836	0.0128957	0.036728	1.53415	Up in both
ENSG00000290931	ENSG00000290931	-3.37753	-1.802	0.000584128	0.00875826	10.3929	-1.25087	-0.994298	0.0152723	0.0414792	2.37984	Down in both
ENSG00000215256	DHRS4-AS1	0.808374	3.58684	0.000585246	0.00875826	1.75124	0.975911	3.30205	0.00190964	0.00981527	1.96688	Up in both
ENSG00000248932	COPB2-DT	1.48435	0.741633	0.000599536	0.00886022	2.79791	-0.925732	1.82617	0.00531209	0.0196678	1.89965	Up in KLF4/Down in MXD4
ENSG00000233901	LINC01503	0.845578	4.25751	0.000601856	0.0088759	1.79698	1.7727	4.02453	1.84625e-06	0.00011606	3.41693	Up in both
ENSG00000185847	LINC01405	1.6404	0.192013	0.000631451	0.0091135	3.11752	-1.61943	1.32235	0.00109263	0.00675836	3.07254	Up in KLF4/Down in MXD4
ENSG00000263327	TAPT1-AS1	1.39084	0.254905	0.000667771	0.00939944	2.62231	-1.42883	-0.461784	0.00209337	0.0104518	2.69229	Up in KLF4/Down in MXD4
ENSG00000237187	NR2F1-AS1	-1.69019	0.501749	0.000749859	0.0100295	3.227	-1.1236	2.04728	0.0174084	0.045735	2.1789	Down in both
ENSG00000290872	ENSG00000290872	-1.1397	1.02262	0.00078389	0.0102414	2.20335	0.700045	1.27052	0.00902342	0.028623	1.62456	Down in KLF4/ Up in MXD4
ENSG00000248994	ENSG00000248994	1.8014	-0.984981	0.000820492	0.0105058	3.48559	-2.27165	0.0132565	1.94577e-05	0.000520029	4.82876	Up in KLF4/Down in MXD4
ENSG00000226950	DANCR	-0.78297	4.31846	0.000865639	0.01086	1.72067	1.5206	4.90209	1.79118e-06	0.000113967	2.86911	Down in KLF4/ Up in MXD4
ENSG00000267750	RUNDC3A-AS1	1.04208	1.99043	0.000886607	0.0110403	2.0592	-0.949228	1.57203	0.00168208	0.00902252	1.93084	Up in KLF4/Down in MXD4
ENSG00000237892	KLF7-IT1	-1.20186	1.01066	0.00106131	0.0121978	2.30035	-1.61632	1.39536	0.00890757	0.0283572	3.06591	Down in both
ENSG00000268621	IGFL2-AS1	1.02809	1.81882	0.00107348	0.0122626	2.03932	-2.79807	3.41498	5.89132e-07	6.11018e-05	6.95509	Up in KLF4/Down in MXD4
ENSG00000175746	LINC02915	-2.54319	-1.3856	0.00119204	0.0130696	5.82878	-1.51967	0.50902	0.000699045	0.00503383	2.86726	Down in both
ENSG00000242147	LASTR	1.13458	4.37667	0.0012917	0.0136793	2.19555	0.850413	3.87559	0.0127314	0.0363851	1.80302	Up in both
ENSG00000261644	CYLD-AS1	-2.33215	-1.70634	0.00129759	0.0137173	5.03557	-1.4598	-0.683655	0.00450118	0.0176074	2.75069	Down in both
ENSG00000261241	LINC02128	1.85236	-0.570245	0.00144763	0.0145467	3.61091	1.56597	-1.44836	0.00507031	0.0190505	2.96076	Up in both
ENSG00000290399	ENSG00000290399	-1.64188	-0.780074	0.00151767	0.0150207	3.12072	-1.55301	-0.0732105	0.000408977	0.00354796	2.93428	Down in both
ENSG00000233117	LINC00702	-1.42624	0.374343	0.00153642	0.0151314	2.68745	-0.98365	1.63326	0.00617204	0.0219079	1.97746	Down in both
ENSG00000254837	LIPT2-AS1	1.08992	0.751498	0.00161013	0.0155845	2.12862	-1.02618	0.5758	0.0108099	0.0325121	2.03662	Up in KLF4/Down in MXD4
ENSG00000251364	SYT9-AS1	1.74665	-1.12237	0.00161109	0.0155854	3.35577	-1.46086	-1.15028	0.00595373	0.0213355	2.75272	Up in KLF4/Down in MXD4
ENSG00000223935	LGALSL-DT	-2.14705	-1.44461	0.00167716	0.0158999	4.42922	-1.87913	0.865837	1.01842e-05	0.000341641	3.67853	Down in both
ENSG00000291061	ENSG00000291061	-2.92899	-1.76723	0.00188713	0.0170126	7.61579	-1.44332	-0.747363	0.0135648	0.038054	2.71945	Down in both
ENSG00000268460	ENSG00000268460	1.24031	0.837348	0.00193378	0.0172171	2.3625	-2.69817	1.20827	1.44625e-06	0.000101071	6.4898	Up in KLF4/Down in MXD4
ENSG00000258667	HIF1A-AS3	-1.61039	-0.317477	0.00194411	0.0172839	3.05335	-1.64925	2.81018	0.00892696	0.0283997	3.13671	Down in both
ENSG00000234614	C2CD4D-AS1	1.3414	-0.244121	0.00197523	0.0175259	2.53397	-1.97072	0.37448	4.83546e-05	0.00092272	3.91962	Up in KLF4/Down in MXD4
ENSG00000286458	ENSG00000286458	-2.65069	-1.32749	0.00202865	0.0178132	6.27968	-3.27877	-0.505855	0.00146031	0.00819767	9.70531	Down in both
ENSG00000286042	LCAL1	-2.00585	-0.234393	0.00207387	0.0180629	4.01625	-2.68909	2.65914	2.52868e-05	0.000618814	6.44906	Down in both
ENSG00000261008	LINC01572	-1.13415	1.00392	0.00208049	0.0180954	2.1949	1.90631	2.06747	6.67714e-05	0.00112687	3.74849	Down in KLF4/ Up in MXD4
ENSG00000214783	POLR2J4	1.35858	-0.215807	0.0022394	0.0189024	2.56433	-1.27643	0.126363	0.000604289	0.00458705	2.42238	Up in KLF4/Down in MXD4
ENSG00000289530	ENSG00000289530	-1.84145	-0.742485	0.00237125	0.0196094	3.5837	0.916009	-0.329398	0.0163907	0.043786	1.88689	Down in KLF4/ Up in MXD4
ENSG00000235652	EPM2A-DT	1.36073	0.380112	0.00238198	0.0196774	2.56815	-1.10559	0.563568	0.00263265	0.0122548	2.15187	Up in KLF4/Down in MXD4
ENSG00000215244	LINC02649	3.26913	-2.22862	0.00243062	0.0199355	9.64064	-1.28595	-1.95029	0.0180512	0.0469623	2.43843	Up in KLF4/Down in MXD4
ENSG00000231367	LINC02613	1.6299	-1.64595	0.00264949	0.0210777	3.09491	-1.20945	-0.761072	0.00879202	0.0281005	2.31249	Up in KLF4/Down in MXD4
ENSG00000231731	ENSG00000231731	-1.42737	-0.3641	0.00270343	0.0213594	2.68956	-1.26311	0.923122	0.0170184	0.0449725	2.40012	Down in both
ENSG00000214708	ENSG00000214708	2.10205	-1.40647	0.00278957	0.0217435	4.29318	-1.2681	-0.254115	0.0105987	0.032017	2.40845	Up in KLF4/Down in MXD4
ENSG00000256940	PPP1R14B-AS1	-1.11044	0.711011	0.00290744	0.0222391	2.15912	0.995231	1.80324	0.00381319	0.0158129	1.9934	Down in KLF4/ Up in MXD4
ENSG00000286696	ENSG00000286696	-1.41737	-0.0865756	0.00301906	0.0228345	2.67098	-1.94101	1.62302	5.7799e-05	0.00102837	3.83974	Down in both
ENSG00000261786	ENSG00000261786	-3.3685	2.50515	0.00309906	0.0231312	10.3281	-2.37655	2.81189	3.84771e-05	0.000803272	5.19293	Down in both
ENSG00000236581	STARD13-AS	-1.24623	0.244894	0.00325196	0.0237409	2.3722	-2.01582	2.58134	0.00155714	0.00855864	4.04411	Down in both
ENSG00000270060	ENSG00000270060	-1.55901	-1.13146	0.0032908	0.0239177	2.94652	-1.71471	-0.934999	0.00216172	0.0106709	3.2823	Down in both
ENSG00000272143	FGF14-AS2	1.89519	-2.05943	0.00329608	0.0239465	3.71972	2.54621	-2.30318	0.00135114	0.00780095	5.84096	Up in both
ENSG00000290032	ENSG00000290032	-0.780288	3.08321	0.00335904	0.0242103	1.71747	-0.729743	4.46898	0.000865794	0.00579962	1.65834	Down in both
ENSG00000246228	CASC8	0.870334	1.23268	0.0033854	0.0242962	1.82809	-0.872885	2.74356	0.00642184	0.0225355	1.83132	Up in KLF4/Down in MXD4
ENSG00000267254	ZNF790-AS1	-1.26389	0.300074	0.00338629	0.0242962	2.40143	-0.909949	1.65965	0.0043231	0.0171788	1.87898	Down in both
ENSG00000230074	ENSG00000230074	0.895229	2.51853	0.00339284	0.0243091	1.8599	1.61443	1.80855	0.000255555	0.00258772	3.06191	Up in both
ENSG00000267470	ZNF571-AS1	-1.74813	-1.44232	0.00340167	0.0243352	3.35922	-1.84908	0.149779	0.000411146	0.00355497	3.6027	Down in both
ENSG00000227467	LINC01537	-1.18814	-0.340943	0.00342009	0.0244333	2.27859	1.35248	-0.67435	0.00450974	0.0176215	2.5535	Down in KLF4/ Up in MXD4
ENSG00000272622	ENSG00000272622	-1.75888	-0.566096	0.00373834	0.0258255	3.38435	-1.29707	0.237326	0.00654527	0.0228522	2.45729	Down in both
ENSG00000245954	LINC02273	-1.16951	-0.451082	0.00374454	0.0258485	2.24936	1.50952	-0.6376	0.000897918	0.00593862	2.84716	Down in KLF4/ Up in MXD4
ENSG00000290870	ENSG00000290870	1.94899	-1.80637	0.0037712	0.025953	3.86103	-1.25952	-1.4344	0.00838446	0.0272099	2.39416	Up in KLF4/Down in MXD4
ENSG00000287364	ENSG00000287364	-2.74817	-2.46365	0.00396872	0.0267287	6.71866	-1.30938	-0.771651	0.0149023	0.0407982	2.47835	Down in both
ENSG00000275216	ENSG00000275216	-0.790507	6.34618	0.00406024	0.0271431	1.72968	-0.917147	3.4402	0.000148731	0.00185068	1.88838	Down in both
ENSG00000223745	CCDC18-AS1	0.829387	3.20256	0.00442527	0.0288069	1.77693	-1.56076	3.12025	2.37721e-05	0.000596394	2.95009	Up in KLF4/Down in MXD4
ENSG00000259093	ENSG00000259093	-2.62174	-2.11176	0.00446428	0.0289014	6.15491	-1.26233	-0.978564	0.00457212	0.0177831	2.39883	Down in both
ENSG00000259291	ZNF710-AS1	0.901213	1.09981	0.00454547	0.0292322	1.86764	-0.996966	1.00892	0.00166904	0.00897837	1.9958	Up in KLF4/Down in MXD4
ENSG00000289386	ENSG00000289386	1.57957	-1.58586	0.00463642	0.0296096	2.98881	-2.21276	-1.01995	0.000431086	0.0036725	4.63561	Up in KLF4/Down in MXD4
ENSG00000203721	LINC00862	-1.80254	-1.27349	0.00474936	0.0300643	3.48833	-1.78268	0.949619	0.000378007	0.00334602	3.44064	Down in both
ENSG00000269495	ENSG00000269495	-1.50118	-1.36245	0.00477792	0.0301602	2.83074	-1.21505	0.335969	0.00138952	0.0079425	2.32149	Down in both
ENSG00000290555	LINC00680	-1.13589	0.751612	0.00489653	0.030683	2.19755	-0.674543	1.92811	0.00318845	0.0139919	1.59609	Down in both
ENSG00000257270	ENSG00000257270	-1.27868	-0.370099	0.00492383	0.0308111	2.42617	-1.53322	-0.268129	0.00151662	0.00842539	2.89431	Down in both
ENSG00000233611	GBX2-AS1	-2.03971	-2.63681	0.00493431	0.0308452	4.11163	1.21391	-1.60804	0.00866219	0.0278526	2.31966	Down in KLF4/ Up in MXD4
ENSG00000287670	ENSG00000287670	1.4515	-0.595234	0.00496894	0.0309713	2.73493	2.06855	-1.78326	0.000985707	0.00632495	4.19464	Up in both
ENSG00000285999	ENSG00000285999	-1.65783	-2.1758	0.00507116	0.0313301	3.15542	-1.9741	0.168499	0.00421444	0.0169141	3.92883	Down in both
ENSG00000179818	PCBP1-AS1	-0.775918	2.0527	0.00519429	0.0318939	1.71228	-0.693594	3.06921	0.00169076	0.00904582	1.61731	Down in both
ENSG00000267265	GP6-AS1	-0.963584	0.815597	0.00527836	0.0323109	1.95015	-0.94709	1.49583	0.000860417	0.00577848	1.92798	Down in both
ENSG00000226686	LINC01535	-1.4388	-0.874261	0.00533593	0.0325472	2.71096	-1.05767	0.724525	0.000869897	0.00581855	2.08156	Down in both
ENSG00000235560	ZNF747-DT	1.14467	-0.278405	0.00534055	0.0325587	2.21095	1.36466	-0.609524	0.0104506	0.0316817	2.57516	Up in both
ENSG00000266709	ENSG00000266709	-1.26204	0.394895	0.00544917	0.0330179	2.39834	-0.932966	0.836342	0.00781497	0.0259303	1.9092	Down in both
ENSG00000286034	ENSG00000286034	-1.60554	-1.97151	0.00546472	0.0330694	3.04309	1.32982	-0.00850448	0.00122734	0.0073095	2.51371	Down in KLF4/ Up in MXD4
ENSG00000260121	ENSG00000260121	-1.21015	0.442353	0.00562738	0.033725	2.31362	-1.29534	1.26077	9.68642e-05	0.00141222	2.45436	Down in both
ENSG00000230417	LINC00595	-1.91916	-0.528726	0.00579099	0.0342945	3.78204	-1.93367	-0.569165	0.00305652	0.0135644	3.82027	Down in both
ENSG00000275055	ENSG00000275055	-1.75069	-2.09124	0.00591878	0.0346861	3.36519	-1.53101	0.15807	0.0119075	0.0348017	2.88989	Down in both
ENSG00000270108	ENSG00000270108	-1.1775	-0.648644	0.0059591	0.0348091	2.26185	-1.28365	0.659394	0.00644338	0.0225786	2.43453	Down in both
ENSG00000245025	ENSG00000245025	-1.61861	-1.04558	0.00610125	0.0352619	3.0708	-1.945	0.29895	0.00062807	0.00469236	3.85037	Down in both
ENSG00000257605	MYG1-AS1	-2.08132	-2.07256	0.00648648	0.0366414	4.23195	1.57706	-1.17598	0.00215407	0.0106508	2.98362	Down in KLF4/ Up in MXD4
ENSG00000251615	ENSG00000251615	0.95358	0.517022	0.00653928	0.0368177	1.93667	-1.97976	1.20263	4.55325e-06	0.000203892	3.94426	Up in KLF4/Down in MXD4
ENSG00000261804	ENSG00000261804	0.991928	0.985055	0.00673732	0.0375169	1.98884	1.8797	0.843307	3.13059e-05	0.000708956	3.67997	Up in both
ENSG00000251095	ENSG00000251095	0.917048	3.57326	0.00683323	0.0378869	1.88825	-0.657941	3.12122	0.00540095	0.0199034	1.57783	Up in KLF4/Down in MXD4
ENSG00000258657	ENSG00000258657	-1.40101	-1.15873	0.0068945	0.0380975	2.64087	-1.30813	-0.826656	0.0171317	0.0451862	2.47621	Down in both
ENSG00000291112	ENSG00000291112	1.00266	1.53849	0.0069007	0.03812	2.00369	-0.801655	1.37851	0.00753116	0.0252878	1.7431	Up in KLF4/Down in MXD4
ENSG00000253837	ENSG00000253837	-1.25582	-0.0105765	0.00704757	0.0386468	2.38802	-1.64858	1.51223	0.00321891	0.0140914	3.13524	Down in both
ENSG00000267121	FMNL1-DT	1.1309	0.0553431	0.00716235	0.0390502	2.18995	-2.03225	-0.761599	0.000293364	0.00284489	4.09041	Up in KLF4/Down in MXD4
ENSG00000257671	KRT7-AS	-1.56848	-1.9402	0.00729806	0.0394793	2.96593	-2.43786	-0.310239	0.000145823	0.00183167	5.41836	Down in both
ENSG00000224086	PPM1F-AS1	-0.850582	1.50932	0.00730299	0.0394822	1.80323	-0.720966	2.84268	0.00960001	0.0299158	1.64829	Down in both
ENSG00000229619	MBNL1-AS1	-1.34467	0.41495	0.00735982	0.0396585	2.53972	-1.49208	0.987561	0.000110413	0.00152623	2.81294	Down in both
ENSG00000260978	ENSG00000260978	-1.22252	-0.304229	0.0076168	0.0406036	2.33353	-2.3361	1.07671	1.17422e-06	9.37397e-05	5.04937	Down in both
ENSG00000271216	LINC01050	-1.47198	-1.88689	0.00797258	0.041809	2.77403	-2.17526	-0.17142	4.51834e-05	0.000885188	4.51668	Down in both
ENSG00000248538	PPP1R3B-DT	-1.34651	-0.330026	0.00800814	0.0418857	2.54296	1.56269	0.504827	0.000114459	0.0015599	2.95405	Down in KLF4/ Up in MXD4
ENSG00000268001	CARD8-AS1	-0.977022	0.407862	0.00809474	0.0422038	1.9684	1.10455	0.819232	0.00980557	0.0303302	2.15032	Down in KLF4/ Up in MXD4
ENSG00000288927	ENSG00000288927	1.76513	-2.17901	0.00821086	0.0425994	3.39903	-1.21797	-0.628132	0.00609393	0.0216993	2.3262	Up in KLF4/Down in MXD4
ENSG00000265205	ENSG00000265205	-1.64861	-1.5033	0.0082779	0.0428722	3.13531	-1.79181	-0.951584	0.00294043	0.0132387	3.46249	Down in both
ENSG00000279141	LINC01451	1.18322	-0.86291	0.00840224	0.0432929	2.27083	-1.25545	-0.982486	0.0148541	0.040696	2.38742	Up in KLF4/Down in MXD4
ENSG00000205740	ENSG00000205740	-1.29741	-1.55538	0.00860525	0.0439438	2.45787	-0.874755	0.753517	0.00375792	0.0156599	1.8337	Down in both
ENSG00000236242	MYO16-AS1	1.36406	-1.27834	0.00873283	0.044379	2.57408	-2.45241	0.137904	1.2702e-05	0.000398856	5.4733	Up in KLF4/Down in MXD4
ENSG00000250337	PURPL	-2.46363	-1.84054	0.00874657	0.0443964	5.51602	-2.04591	-0.171052	0.00249758	0.0118223	4.12933	Down in both
ENSG00000262714	ENSG00000262714	1.00318	1.07456	0.0087738	0.0444364	2.00442	1.45657	0.626143	0.000671997	0.00489451	2.74455	Up in both
ENSG00000280587	LINC01348	-0.889147	0.696118	0.00878728	0.044475	1.85208	-1.47472	2.80756	1.91256e-05	0.000514075	2.77931	Down in both
ENSG00000234869	LINC02925	1.33062	-1.03109	0.00921573	0.045946	2.51511	-1.91255	-1.02363	0.000951926	0.00618418	3.76475	Up in KLF4/Down in MXD4
ENSG00000214546	ENSG00000214546	1.33367	-0.603322	0.00922835	0.0459961	2.52044	1.46263	-1.14285	0.00401536	0.0163983	2.75611	Up in both
ENSG00000226200	SGMS1-AS1	0.834493	0.670577	0.00961114	0.0473146	1.78323	-0.801282	0.462079	0.0127534	0.0364201	1.74265	Up in KLF4/Down in MXD4
ENSG00000291105	ENSG00000291105	-1.34302	-0.997152	0.00974025	0.0476764	2.53681	0.821457	0.744023	0.0116514	0.0342619	1.76719	Down in KLF4/ Up in MXD4
ENSG00000260804	LINC01963	-0.787142	1.53339	0.00987396	0.0480565	1.72565	-0.742985	2.49378	0.0144519	0.03982	1.67363	Down in both
ENSG00000256268	LINC02454	0.616633	2.9093	0.00989102	0.0481005	1.53329	1.33011	2.34005	0.000214579	0.00232502	2.51422	Up in both
ENSG00000214650	ENSG00000214650	-1.55825	-1.86022	0.00993851	0.0482417	2.94497	-2.09306	-0.251509	0.00841367	0.0272715	4.26652	Down in both
ENSG00000260285	TRMT61A-DT	1.09445	-0.688032	0.0100685	0.0486743	2.13531	-1.87545	-0.2253	0.000641479	0.00475587	3.66916	Up in KLF4/Down in MXD4
ENSG00000236740	ENSG00000236740	-0.687826	1.61171	0.010344	0.0496068	1.61085	-0.636895	2.63735	0.0144366	0.0397926	1.55498	Down in both
ENSG00000259408	ENSG00000259408	-1.38376	-1.15114	0.0104425	0.0498347	2.60948	-1.29361	-1.02643	0.0116349	0.0342444	2.4514	Down in both

## Sheet: Table S4
Table S4: ORA selected signature of common differentially expressed protein-coding RNAs identified both in the KLF4 and in the MXD4 datasets.
ENSEMBL ID	SYMBOL	KLF4 model					MXD4 model					Expression modulation
		logFC	logCPM	PValue	FDR	FC	logFC	logCPM	PValue	FDR	FC
ENSG00000178172	SPINK6	-4.07672	4.23146	3.64783e-10	6.5672e-06	16.8738	1.27872	4.7208	0.00496884	0.0188085	2.42624	Down in KLF4/Up in MXD4
ENSG00000136167	LCP1	-2.94121	4.20468	1.39031e-08	6.25745e-05	7.68058	2.26622	5.09776	9.01345e-08	2.52657e-05	4.81061	Down in KLF4/Up in MXD4
ENSG00000117152	RGS4	-2.33717	4.36818	1.04038e-07	0.000214643	5.0531	-0.633892	4.24573	0.00460521	0.0178668	1.55175	Down in both
ENSG00000170961	HAS2	-1.6808	6.13509	3.20929e-07	0.000358774	3.20605	-1.24638	6.63755	4.72936e-05	0.000909997	2.37245	Down in both
ENSG00000134760	DSG1	-2.01096	6.7363	3.43596e-07	0.000358774	4.0305	1.3257	6.51654	0.00141814	0.0080585	2.50654	Down in KLF4/Up in MXD4
ENSG00000154734	ADAMTS1	-1.49366	7.50125	3.84392e-07	0.000358774	2.81603	-0.971358	7.91088	0.000705472	0.00506301	1.96069	Down in both
ENSG00000162645	GBP2	2.04727	3.69438	3.87115e-07	0.000358774	4.13323	-2.1272	3.47956	1.56063e-05	0.000446507	4.36869	Up in KLF4/ Down in MXD4
ENSG00000184148	SPRR4	-3.3011	1.43808	3.98571e-07	0.000358774	9.85665	1.81479	1.99716	4.47715e-05	0.000880355	3.51808	Down in KLF4/Up in MXD4
ENSG00000169474	SPRR1A	-1.99406	7.48358	7.02252e-07	0.000435953	3.98357	0.956191	8.19687	0.000592385	0.00452083	1.94018	Down in KLF4/Up in MXD4
ENSG00000111912	NCOA7	1.1586	7.08659	9.58504e-07	0.000539248	2.2324	-0.628633	6.23363	0.0186179	0.048003	1.5461	Up in KLF4/ Down in MXD4
ENSG00000164283	ESM1	-4.46384	2.09469	1.07794e-06	0.000569507	22.0673	-1.27699	1.44636	0.00294446	0.013242	2.42333	Down in both
ENSG00000137959	IFI44L	2.93602	2.96863	2.21537e-06	0.000644455	7.65299	-2.88969	3.34928	0.00061585	0.0046331	7.41109	Up in KLF4/ Down in MXD4
ENSG00000213949	ITGA1	-1.21079	5.59592	3.27751e-06	0.000737562	2.31465	-0.817742	5.4309	0.00397406	0.0162836	1.76265	Down in both
ENSG00000146674	IGFBP3	-1.31416	7.59444	3.64651e-06	0.000763349	2.48658	-2.17515	8.44287	3.2785e-05	0.00072793	4.51632	Down in both
ENSG00000119922	IFIT2	2.00447	2.95751	3.735e-06	0.000764104	4.01241	-2.37546	3.57674	0.000155418	0.00189732	5.18903	Up in KLF4/ Down in MXD4
ENSG00000132274	TRIM22	1.28783	6.69071	5.23156e-06	0.00088886	2.44161	-1.21651	6.60478	0.00125311	0.0073989	2.32383	Up in KLF4/ Down in MXD4
ENSG00000162631	NTNG1	-3.18595	0.72075	5.27595e-06	0.00088886	9.10052	-1.13995	1.81605	0.00962406	0.0299645	2.20374	Down in both
ENSG00000095739	BAMBI	-2.01481	1.6794	5.78119e-06	0.000935804	4.04126	-1.09067	2.93193	0.000253649	0.00257617	2.12972	Down in both
ENSG00000183486	MX2	2.74301	2.61236	5.95858e-06	0.000949312	6.69466	-2.4404	2.79681	0.00078953	0.00547157	5.42792	Up in KLF4/ Down in MXD4
ENSG00000175040	CHST2	-2.83682	1.63561	8.10668e-06	0.00110363	7.14443	-0.935542	2.38175	0.00116613	0.00706738	1.91261	Down in both
ENSG00000259207	ITGB3	-1.47168	4.27232	8.23435e-06	0.00110363	2.77344	-1.04816	4.51317	0.000793351	0.00548561	2.0679	Down in both
ENSG00000138829	FBN2	-1.08434	9.09288	9.14543e-06	0.00111247	2.1204	1.36369	9.12198	0.000496394	0.00404664	2.57342	Down in KLF4/Up in MXD4
ENSG00000113578	FGF1	-1.88506	1.59652	1.11154e-05	0.00122693	3.69369	-0.59925	2.95514	0.00324128	0.0141579	1.51493	Down in both
ENSG00000121858	TNFSF10	0.915178	6.13148	1.19783e-05	0.0012836	1.8858	-0.960686	5.36364	0.0123243	0.0356676	1.94623	Up in KLF4/ Down in MXD4
ENSG00000008513	ST3GAL1	-1.34209	3.94282	1.31246e-05	0.00136055	2.53519	-1.12009	4.73369	0.000320846	0.0030127	2.1736	Down in both
ENSG00000152952	PLOD2	-1.26924	7.95544	1.34975e-05	0.00137285	2.41035	-1.08371	7.84175	0.000472892	0.0039002	2.11948	Down in both
ENSG00000132182	NUP210	2.39212	0.791497	1.39154e-05	0.00137647	5.24928	1.68876	0.161282	0.0125322	0.0360588	3.22379	Up in both
ENSG00000068078	FGFR3	0.95221	5.50592	1.41161e-05	0.00138352	1.93483	1.34188	4.72455	2.30872e-05	0.00058306	2.53481	Up in both
ENSG00000204264	PSMB8	0.998201	4.82884	1.48506e-05	0.00141457	1.99751	1.06996	5.25628	0.00972938	0.0301711	2.09938	Up in both
ENSG00000177707	NECTIN3	-2.43921	3.87356	1.58001e-05	0.00147383	5.42344	-0.842248	4.43195	0.00385281	0.0159121	1.79284	Down in both
ENSG00000108984	MAP2K6	3.40216	0.696107	2.0021e-05	0.00170418	10.5719	-1.16123	-0.603097	0.014975	0.0409167	2.23648	Up in KLF4/ Down in MXD4
ENSG00000089250	NOS1	-0.799737	6.28531	2.00681e-05	0.00170418	1.74078	0.956245	6.01521	0.000336768	0.00309717	1.94025	Down in KLF4/Up in MXD4
ENSG00000167916	KRT24	-3.20588	3.50706	2.0603e-05	0.00172519	9.22709	1.42456	3.78387	0.00143212	0.00810774	2.68433	Down in KLF4/Up in MXD4
ENSG00000172201	ID4	-1.7453	1.39891	2.22739e-05	0.00175942	3.35265	-3.05919	2.06409	1.78901e-07	3.16141e-05	8.33507	Down in both
ENSG00000123342	MMP19	-1.3912	3.46436	2.3805e-05	0.00180234	2.62296	0.781923	3.09565	0.00596154	0.0213563	1.71942	Down in KLF4/Up in MXD4
ENSG00000111335	OAS2	2.28865	6.09172	2.42878e-05	0.00182189	4.88599	-1.06555	5.2782	0.0105182	0.0318246	2.09297	Up in KLF4/ Down in MXD4
ENSG00000100234	TIMP3	-0.882678	8.73758	2.57282e-05	0.00189587	1.8438	-0.727396	8.42731	0.00370757	0.0155107	1.65565	Down in both
ENSG00000182054	IDH2	0.971279	5.43552	3.52156e-05	0.00221674	1.96058	0.677436	5.00775	0.000480329	0.00394688	1.59929	Up in both
ENSG00000080573	COL5A3	-1.26692	5.21931	3.70539e-05	0.00229237	2.40648	-0.963592	4.96095	0.00329739	0.0143113	1.95016	Down in both
ENSG00000006210	CX3CL1	2.69891	1.70231	4.04317e-05	0.00238057	6.49313	-5.61172	2.6941	1.07779e-07	2.55256e-05	48.8985	Up in KLF4/ Down in MXD4
ENSG00000196805	SPRR2B	-2.19866	0.597253	4.12481e-05	0.00238057	4.59054	1.46997	1.82338	0.000262775	0.00264325	2.77016	Down in KLF4/Up in MXD4
ENSG00000087303	NID2	-1.23388	5.12169	4.13885e-05	0.00238057	2.35199	0.958174	5.98784	0.000698396	0.00503256	1.94285	Down in KLF4/Up in MXD4
ENSG00000074410	CA12	0.872993	7.00029	4.18161e-05	0.00238989	1.83146	0.689429	5.57097	0.00017235	0.00200592	1.61265	Up in both
ENSG00000168621	GDNF	-2.08467	1.70262	4.24378e-05	0.00239942	4.24179	-1.19021	1.52424	0.00411868	0.0166742	2.28185	Down in both
ENSG00000138642	HERC6	1.04653	5.28059	4.32826e-05	0.00240593	2.06556	-1.0893	5.46543	0.00318239	0.0139803	2.12771	Up in KLF4/ Down in MXD4
ENSG00000170899	GSTA4	1.35738	3.68388	4.42981e-05	0.00243884	2.56219	1.47035	3.34631	2.21807e-05	0.000566885	2.77088	Up in both
ENSG00000177606	JUN	0.743809	6.7123	4.58988e-05	0.00250804	1.67459	-0.660576	5.53946	0.000759115	0.00532605	1.58071	Up in KLF4/ Down in MXD4
ENSG00000172164	SNTB1	-2.27451	0.793649	4.79198e-05	0.00252991	4.83835	-1.06221	1.78303	0.00284011	0.0129132	2.08813	Down in both
ENSG00000123500	COL10A1	-2.28	1.48279	5.1235e-05	0.00259513	4.85677	-1.09233	2.54905	0.0143197	0.0395496	2.13218	Down in both
ENSG00000113368	LMNB1	0.761888	5.47524	5.26509e-05	0.00264032	1.69571	2.65411	4.65645	6.23666e-08	2.38241e-05	6.29459	Up in both
ENSG00000140937	CDH11	-2.31077	5.29622	5.40378e-05	0.00268576	4.96147	-0.859051	5.54345	0.0154137	0.0417355	1.81384	Down in both
ENSG00000133106	EPSTI1	1.78498	3.12215	5.41538e-05	0.00268576	3.44613	-1.05234	3.50772	0.0196586	0.0499969	2.07388	Up in KLF4/ Down in MXD4
ENSG00000140416	TPM1	-0.99498	8.07283	5.80772e-05	0.00279864	1.99305	-1.44684	8.99215	7.77613e-06	0.000286572	2.7261	Down in both
ENSG00000170558	CDH2	-2.2724	2.02413	6.06814e-05	0.00283768	4.83127	-1.5435	3.39269	0.000576597	0.00444651	2.915	Down in both
ENSG00000134326	CMPK2	2.46752	0.700138	6.14069e-05	0.00284925	5.53092	-3.66903	1.24451	6.70105e-05	0.00112911	12.7201	Up in KLF4/ Down in MXD4
ENSG00000178445	GLDC	2.59812	5.47758	6.35956e-05	0.00286663	6.05496	5.2445	4.56514	1.65617e-08	2.28751e-05	37.91	Up in both
ENSG00000096060	FKBP5	1.44666	6.73164	8.06533e-05	0.00316702	2.72575	3.17586	5.47839	8.70224e-10	9.27441e-06	9.03711	Up in both
ENSG00000213853	EMP2	0.760728	5.89093	8.22852e-05	0.00321341	1.69435	0.663253	5.60756	0.000616225	0.0046331	1.58365	Up in both
ENSG00000101333	PLCB4	-2.14508	1.74226	9.71923e-05	0.00353967	4.42317	-1.56408	3.82289	0.00193122	0.0098904	2.9569	Down in both
ENSG00000173193	PARP14	1.25125	6.41071	9.73568e-05	0.00353967	2.38047	-0.917954	6.62512	0.0065916	0.0229463	1.88943	Up in KLF4/ Down in MXD4
ENSG00000159516	SPRR2G	-3.1919	3.34959	9.79145e-05	0.00353967	9.13816	1.53755	4.40857	2.92474e-05	0.000676882	2.90301	Down in KLF4/Up in MXD4
ENSG00000173821	RNF213	0.888	7.53264	9.86985e-05	0.00355374	1.85061	-0.897326	7.55888	0.00101537	0.00644512	1.86261	Up in KLF4/ Down in MXD4
ENSG00000104687	GSR	0.629184	6.76802	0.000100291	0.00358048	1.54669	1.67952	6.64948	1.25422e-06	9.45781e-05	3.20322	Up in both
ENSG00000110876	SELPLG	-2.55083	1.19783	0.000100623	0.00358048	5.85973	-0.904859	1.41492	0.00386657	0.0159566	1.87236	Down in both
ENSG00000138496	PARP9	1.23429	6.21878	0.00010995	0.00372074	2.35266	-0.984092	6.32081	0.00779439	0.0258822	1.97807	Up in KLF4/ Down in MXD4
ENSG00000203783	PRR9	-4.13306	5.151	0.000111245	0.00375748	17.5459	3.10804	6.80006	3.19315e-07	4.28063e-05	8.62209	Down in KLF4/Up in MXD4
ENSG00000136514	RTP4	2.05491	-0.393178	0.000113363	0.00380053	4.15517	-1.82833	1.00199	0.00690879	0.0237254	3.55126	Up in KLF4/ Down in MXD4
ENSG00000115267	IFIH1	1.24073	5.35558	0.000117528	0.00386151	2.36319	-1.24886	5.12519	0.00049671	0.00404716	2.37654	Up in KLF4/ Down in MXD4
ENSG00000164104	HMGB2	1.05492	6.26417	0.000123022	0.00398373	2.0776	2.51477	5.26929	9.93064e-08	2.52657e-05	5.71508	Up in both
ENSG00000176697	BDNF	-2.72862	-0.384965	0.000123081	0.00398373	6.62821	-1.80948	1.55597	0.00102512	0.00648575	3.50516	Down in both
ENSG00000184678	H2BC21	-0.991614	3.96084	0.00012487	0.00398588	1.98841	1.52764	6.10966	2.49421e-06	0.000139756	2.88313	Down in KLF4/Up in MXD4
ENSG00000152377	SPOCK1	-1.34197	2.28142	0.000144241	0.00430641	2.53497	-1.10194	2.41086	0.000668484	0.00488975	2.14642	Down in both
ENSG00000203785	SPRR2E	-1.80129	7.58574	0.000153409	0.00443311	3.48531	0.598067	7.86176	0.00966	0.0300331	1.51369	Down in KLF4/Up in MXD4
ENSG00000165949	IFI27	2.81736	5.56957	0.000160978	0.00455433	7.04874	-2.3336	5.78173	0.0036267	0.0152924	5.04062	Up in KLF4/ Down in MXD4
ENSG00000187554	TLR5	1.74687	2.06257	0.000161495	0.00455575	3.35629	-1.38503	1.53765	3.37571e-05	0.000744087	2.61178	Up in KLF4/ Down in MXD4
ENSG00000196876	SCN8A	-2.62353	1.24006	0.000163319	0.00456112	6.16255	-1.37497	2.25063	0.00667631	0.0231579	2.59363	Down in both
ENSG00000164116	GUCY1A1	-1.15993	2.195	0.00016485	0.00457288	2.23446	-1.53376	2.0209	9.44451e-06	0.000326272	2.8954	Down in both
ENSG00000171903	CYP4F11	1.65616	2.21905	0.000174323	0.00472562	3.15176	1.02244	0.365573	0.00320171	0.0140334	2.03136	Up in both
ENSG00000010292	NCAPD2	0.770005	7.00301	0.000175943	0.00475602	1.70528	2.0799	6.2296	5.05252e-07	5.69812e-05	4.22778	Up in both
ENSG00000158186	MRAS	-1.21552	3.4749	0.000177537	0.00477052	2.32225	-0.879436	4.17275	0.000894121	0.00592184	1.83966	Down in both
ENSG00000108771	DHX58	1.67966	3.1487	0.000180639	0.00481285	3.20352	-0.796162	2.64369	0.016403	0.0438023	1.73648	Up in KLF4/ Down in MXD4
ENSG00000089127	OAS1	2.3479	4.80588	0.000194083	0.00497023	5.09083	-1.44724	5.00042	0.00279874	0.0127802	2.72686	Up in KLF4/ Down in MXD4
ENSG00000184545	DUSP8	-1.48204	1.26714	0.000197398	0.00498493	2.79343	-1.10199	0.716765	0.00201217	0.0101578	2.14651	Down in both
ENSG00000243649	CFB	1.84055	0.701074	0.000198784	0.00500518	3.58146	-4.4292	3.38232	6.51979e-07	6.33718e-05	21.5438	Up in KLF4/ Down in MXD4
ENSG00000112769	LAMA4	-1.92602	5.93347	0.000202292	0.00505553	3.80005	-0.993708	5.76955	0.00565291	0.0205547	1.9913	Down in both
ENSG00000162654	GBP4	1.86561	0.22049	0.000203435	0.00505553	3.64422	-2.34728	-0.610595	0.00842469	0.027294	5.08865	Up in KLF4/ Down in MXD4
ENSG00000170624	SGCD	-2.77546	3.20275	0.000222309	0.0053363	6.84697	-1.571	4.00041	0.00450953	0.0176215	2.9711	Down in both
ENSG00000140285	FGF7	-2.92286	2.90168	0.000223397	0.00534107	7.58348	-0.89357	2.67116	0.0128475	0.0366152	1.85777	Down in both
ENSG00000112984	KIF20A	0.67934	5.63733	0.000228525	0.00539206	1.60141	3.28729	5.34365	1.19293e-06	9.41748e-05	9.76274	Up in both
ENSG00000177283	FZD8	-1.93008	0.915369	0.000231749	0.00542545	3.81077	-0.927035	1.83028	0.00448096	0.0175735	1.90136	Down in both
ENSG00000138316	ADAMTS14	-1.96331	3.7146	0.000235205	0.00547786	3.89956	-2.12083	4.17118	2.34077e-06	0.00013558	4.34944	Down in both
ENSG00000115414	FN1	-1.71169	12.1641	0.000246812	0.00563877	3.27544	-1.03809	12.8384	0.00493819	0.0187432	2.05351	Down in both
ENSG00000103489	XYLT1	-0.881153	5.34287	0.000254383	0.00577511	1.84185	-0.931412	5.69274	0.000754103	0.00530568	1.90714	Down in both
ENSG00000164619	BMPER	-2.86182	2.59815	0.000265671	0.0058975	7.26934	-0.670826	3.66152	0.00454358	0.0177081	1.59198	Down in both
ENSG00000198108	CHSY3	-1.70644	-0.080052	0.000266143	0.00590072	3.26354	-1.41421	0.600652	0.00111875	0.00686556	2.66513	Down in both
ENSG00000185966	LCE3E	-2.42917	-0.525963	0.000278454	0.006035	5.38584	2.4777	2.6998	2.72655e-06	0.000146279	5.57007	Down in KLF4/Up in MXD4
ENSG00000049540	ELN	-1.88088	1.00391	0.000282308	0.00605216	3.68299	1.74669	1.31661	0.00358242	0.0151597	3.35588	Down in KLF4/Up in MXD4
ENSG00000156103	MMP16	-2.14091	0.344489	0.000293656	0.00614731	4.41039	-1.59204	1.9789	0.000757184	0.00531775	3.01475	Down in both
ENSG00000126709	IFI6	2.74783	4.34056	0.000302056	0.00622186	6.71704	-1.83184	3.76225	0.0107302	0.0323138	3.55991	Up in KLF4/ Down in MXD4
ENSG00000153976	HS3ST3A1	-1.61481	0.221648	0.000307998	0.00630102	3.06272	-0.880327	1.03288	0.0126962	0.0363345	1.84079	Down in both
ENSG00000078401	EDN1	-0.85079	5.9661	0.000309635	0.00632055	1.80349	-0.90649	6.42022	0.000336157	0.00309645	1.87448	Down in both
ENSG00000138685	FGF2	-2.9051	5.54664	0.000343091	0.00664157	7.4907	-0.727006	5.71442	0.017912	0.0467192	1.6552	Down in both
ENSG00000184304	PRKD1	-3.04897	0.413635	0.000343483	0.00664203	8.27623	-1.44875	1.67289	0.00427678	0.0170538	2.72971	Down in both
ENSG00000152402	GUCY1A2	-2.85529	-0.204655	0.000353827	0.00674955	7.2365	-1.57231	0.0336213	0.00454862	0.0177214	2.97381	Down in both
ENSG00000170465	KRT6C	-2.33312	7.84736	0.000355331	0.00675296	5.03893	1.12693	7.08604	6.40663e-06	0.000252416	2.18393	Down in KLF4/Up in MXD4
ENSG00000132530	XAF1	1.48858	2.79529	0.000359185	0.00677821	2.80613	-2.3924	2.83388	4.55578e-05	0.000886237	5.25028	Up in KLF4/ Down in MXD4
ENSG00000065621	GSTO2	0.740179	4.60642	0.00037983	0.00698243	1.67038	1.22244	4.87324	0.000214398	0.00232502	2.33341	Up in both
ENSG00000197903	H2BC12	-1.25434	3.85817	0.000388243	0.00702467	2.38557	1.96289	6.19062	1.24728e-07	2.71284e-05	3.89841	Down in KLF4/Up in MXD4
ENSG00000170421	KRT8	-0.959624	7.77284	0.000412144	0.00721006	1.9448	1.12857	8.33687	0.000119233	0.00160851	2.18642	Down in KLF4/Up in MXD4
ENSG00000088826	SMOX	-1.25284	3.50468	0.000414386	0.00721489	2.3831	0.670147	3.13712	0.00176124	0.00926936	1.59124	Down in KLF4/Up in MXD4
ENSG00000118523	CCN2	-1.20383	7.00903	0.000453147	0.00758179	2.30351	-1.08324	6.81154	4.82381e-05	0.000921323	2.11879	Down in both
ENSG00000111057	KRT18	-0.837887	7.88128	0.000476033	0.0077627	1.78743	1.07267	8.54225	0.000230163	0.00242627	2.10332	Down in KLF4/Up in MXD4
ENSG00000153071	DAB2	-1.76801	5.77417	0.000488471	0.00790111	3.40584	-1.11361	6.10699	0.00202204	0.0101915	2.16386	Down in both
ENSG00000163202	LCE3D	-2.92174	1.23143	0.000489313	0.00790253	7.57761	2.28474	4.23385	1.75124e-05	0.000485406	4.87276	Down in KLF4/Up in MXD4
ENSG00000026025	VIM	-1.46652	8.46233	0.000491288	0.00790652	2.76354	-0.935115	8.68182	0.00112886	0.00690833	1.91204	Down in both
ENSG00000153044	CENPH	1.00242	4.03894	0.000493373	0.00792346	2.00335	2.60513	3.07599	3.60127e-08	2.28751e-05	6.08446	Up in both
ENSG00000155380	SLC16A1	0.627415	8.55088	0.000499011	0.00797316	1.54479	0.681211	8.26776	0.00228797	0.0111342	1.60348	Up in both
ENSG00000110092	CCND1	-0.890278	8.5905	0.000504626	0.00802785	1.85353	-0.87815	8.69343	0.00151078	0.00840349	1.83802	Down in both
ENSG00000128604	IRF5	1.31009	2.64321	0.000506014	0.00802898	2.47957	-0.727514	2.40631	0.00129307	0.00755739	1.65578	Up in KLF4/ Down in MXD4
ENSG00000240065	PSMB9	1.21718	2.59765	0.000507203	0.00803094	2.32492	1.76859	2.42726	0.000232892	0.00244444	3.4072	Up in both
ENSG00000168874	ATOH8	-1.75645	0.943679	0.000541876	0.00840982	3.37866	-1.35144	1.86217	0.00535787	0.019796	2.55167	Down in both
ENSG00000146197	SCUBE3	-1.2607	2.12616	0.000544433	0.00843496	2.39612	-1.37882	2.40287	0.00137408	0.00788599	2.60055	Down in both
ENSG00000077782	FGFR1	-2.04717	4.01778	0.000550447	0.00848433	4.13295	-0.793329	4.6374	0.00750719	0.0252192	1.73307	Down in both
ENSG00000180596	H2BC4	-1.31907	2.91127	0.00055738	0.00855281	2.49505	1.45233	6.66555	6.88056e-06	0.000262993	2.73649	Down in KLF4/Up in MXD4
ENSG00000105499	PLA2G4C	-2.0169	0.0790552	0.000623266	0.00904162	4.04714	-1.02878	0.7906	0.00325728	0.0142011	2.0403	Down in both
ENSG00000107968	MAP3K8	0.697832	3.8283	0.000623877	0.00904321	1.62207	-0.996699	4.15115	0.000353153	0.00319909	1.99543	Up in KLF4/ Down in MXD4
ENSG00000021826	CPS1	0.989101	4.36533	0.000717911	0.00981227	1.98495	1.41358	3.70763	1.21636e-06	9.42531e-05	2.66397	Up in both
ENSG00000128591	FLNC	-2.58974	4.92431	0.000728976	0.00987491	6.0199	-1.47575	6.09798	0.00181356	0.00947053	2.78129	Down in both
ENSG00000111186	WNT5B	-1.45634	4.63824	0.000751633	0.0100319	2.74411	-0.929297	5.31083	0.000536593	0.00425918	1.90435	Down in both
ENSG00000173221	GLRX	-0.774645	3.93444	0.000806225	0.0103972	1.71077	-0.799336	4.91225	0.00498696	0.018857	1.7403	Down in both
ENSG00000142945	KIF2C	0.62155	5.24936	0.00081252	0.0104484	1.53853	3.02844	4.77132	6.3631e-07	6.22154e-05	8.15929	Up in both
ENSG00000166886	NAB2	0.736189	4.36291	0.000827918	0.0105428	1.66577	0.587268	4.07916	0.00176911	0.00929928	1.5024	Up in both
ENSG00000158402	CDC25C	1.03982	2.66377	0.000895641	0.0111048	2.05598	3.32665	2.24317	5.27035e-07	5.76089e-05	10.0328	Up in both
ENSG00000158008	EXTL1	-2.21205	-0.379454	0.000912399	0.011197	4.63332	-1.21409	1.20976	0.00902444	0.028623	2.31994	Down in both
ENSG00000164611	PTTG1	0.701216	5.32325	0.00094002	0.0113807	1.62587	2.59107	5.5695	3.4093e-07	4.42728e-05	6.02547	Up in both
ENSG00000196159	FAT4	-1.21387	1.84074	0.000952712	0.0114804	2.31959	-0.938335	2.98039	0.0182032	0.0472712	1.91632	Down in both
ENSG00000134769	DTNA	-1.56218	0.936191	0.000971784	0.0115872	2.953	-1.66666	1.78663	5.84332e-06	0.00023952	3.1748	Down in both
ENSG00000137628	DDX60	2.00407	6.08409	0.000993937	0.011703	4.0113	-1.3793	5.69307	0.00327066	0.014239	2.60142	Up in KLF4/ Down in MXD4
ENSG00000164985	PSIP1	0.756187	5.4888	0.00101908	0.0119056	1.68902	0.979627	4.54416	5.57787e-05	0.00100331	1.97196	Up in both
ENSG00000170458	CD14	1.29152	1.18221	0.00102715	0.0119456	2.44787	-1.44271	1.58494	0.00457662	0.0177945	2.71831	Up in KLF4/ Down in MXD4
ENSG00000185507	IRF7	1.54868	1.94027	0.00105638	0.0121754	2.92549	-0.712309	2.22156	0.0137848	0.0385103	1.63842	Up in KLF4/ Down in MXD4
ENSG00000149591	TAGLN	-0.891178	5.84782	0.00106007	0.0121945	1.85469	-1.47563	6.38577	2.48498e-05	0.000610379	2.78106	Down in both
ENSG00000141837	CACNA1A	-1.92444	-0.394546	0.00106189	0.0121978	3.79589	-1.13307	1.46978	0.0175214	0.0459257	2.19326	Down in both
ENSG00000185467	KPNA7	1.07952	1.09258	0.00106499	0.0122044	2.11334	-0.873429	1.16627	0.0048818	0.0185887	1.83201	Up in KLF4/ Down in MXD4
ENSG00000221963	APOL6	0.729447	6.06028	0.00107495	0.0122639	1.658	-0.788794	6.4707	0.00385173	0.0159108	1.72763	Up in KLF4/ Down in MXD4
ENSG00000182492	BGN	-0.915891	3.98041	0.00108089	0.0123113	1.88673	-0.703468	2.04483	0.0122749	0.0355729	1.62841	Down in both
ENSG00000151651	ADAM8	-1.01509	6.72025	0.00108116	0.0123113	2.02103	1.77184	6.57254	7.45916e-07	6.94288e-05	3.4149	Down in KLF4/Up in MXD4
ENSG00000074527	NTN4	-0.638135	5.5624	0.00112037	0.012561	1.55632	-2.41219	6.71011	9.02646e-07	7.95037e-05	5.3228	Down in both
ENSG00000162409	PRKAA2	-1.78245	-0.906222	0.00132696	0.0139134	3.44011	-1.3577	0.0823957	0.000790493	0.0054759	2.56276	Down in both
ENSG00000106399	RPA3	0.74353	4.17512	0.00134154	0.0139643	1.67427	1.72196	4.38501	0.000403224	0.00351378	3.29885	Up in both
ENSG00000066027	PPP2R5A	0.729978	5.92546	0.00139787	0.0143119	1.65861	0.595268	5.09114	0.00183842	0.00956627	1.51075	Up in both
ENSG00000180914	OXTR	-1.51808	-0.0566782	0.00144199	0.0145354	2.86409	-2.3089	1.40449	7.68199e-05	0.001214	4.95504	Down in both
ENSG00000092969	TGFB2	-0.673208	4.6351	0.00144609	0.0145467	1.59462	-1.61629	5.41637	1.57638e-05	0.000449558	3.06585	Down in both
ENSG00000160145	KALRN	-0.736261	2.50952	0.00146326	0.0146431	1.66585	-1.0094	3.44188	8.86468e-05	0.00132833	2.01307	Down in both
ENSG00000090013	BLVRB	0.740189	4.34061	0.00150878	0.0149821	1.67039	1.20625	4.48099	0.000276878	0.0027475	2.30736	Up in both
ENSG00000138131	LOXL4	-2.54705	1.95425	0.00152005	0.0150277	5.84438	-1.24608	3.06845	0.0122136	0.0354483	2.37196	Down in both
ENSG00000185745	IFIT1	3.18539	4.94733	0.00157252	0.0153359	9.09701	-2.70912	5.77034	0.00276112	0.0126566	6.53921	Up in KLF4/ Down in MXD4
ENSG00000008394	MGST1	0.679133	7.1753	0.0015873	0.0154299	1.60118	0.951398	6.65372	0.00011608	0.00157997	1.93375	Up in both
ENSG00000136244	IL6	-2.34346	4.69281	0.00161579	0.0156141	5.07517	-0.636935	3.7121	0.00388688	0.0160157	1.55502	Down in both
ENSG00000164093	PITX2	-2.02955	-0.728291	0.00170182	0.0160829	4.08279	-1.15934	-0.494857	0.0168673	0.0447002	2.23355	Down in both
ENSG00000157601	MX1	3.04469	6.27269	0.00175184	0.0164004	8.25171	-2.26776	6.26956	0.000326865	0.00304507	4.81575	Up in KLF4/ Down in MXD4
ENSG00000035862	TIMP2	-1.42012	7.19569	0.00175569	0.016411	2.67608	-1.05322	7.16722	0.000363795	0.00326085	2.07516	Down in both
ENSG00000067992	PDK3	0.781626	4.15939	0.00180282	0.0166017	1.71907	1.09662	3.76349	3.76468e-05	0.000791362	2.13853	Up in both
ENSG00000010404	IDS	-0.660782	3.52024	0.0018239	0.0167306	1.58094	-0.669462	4.10596	0.000823622	0.0056206	1.59048	Down in both
ENSG00000132382	MYBBP1A	-0.715659	6.04005	0.00182505	0.0167306	1.64223	0.59047	6.16194	0.0110937	0.0330853	1.50574	Down in KLF4/Up in MXD4
ENSG00000138696	BMPR1B	-1.20623	1.92586	0.00184084	0.0167971	2.30734	-0.792453	2.31277	0.00128468	0.00752281	1.73202	Down in both
ENSG00000069667	RORA	-0.738548	2.68126	0.00198155	0.0175474	1.6685	-1.36344	3.54718	8.95125e-06	0.000313349	2.57299	Down in both
ENSG00000131069	ACSS2	0.951456	6.2146	0.0020894	0.0181367	1.93382	1.25415	5.30953	5.72631e-06	0.000236086	2.38526	Up in both
ENSG00000113645	WWC1	-0.587922	6.24983	0.00217911	0.0185663	1.50308	-0.690206	6.28501	0.00329589	0.0143113	1.61351	Down in both
ENSG00000119938	PPP1R3C	-1.26234	3.83831	0.00219138	0.0186279	2.39885	-0.902603	4.26722	0.000283079	0.00278699	1.86944	Down in both
ENSG00000092036	HAUS4	0.814277	3.42878	0.00226407	0.0190379	1.75842	2.18944	3.10267	1.10453e-05	0.000361645	4.56128	Up in both
ENSG00000124635	H2BC11	-1.18367	0.58878	0.00229106	0.0191842	2.27154	2.57482	5.69207	4.23457e-06	0.0001951	5.95798	Down in KLF4/Up in MXD4
ENSG00000125845	BMP2	-0.659581	3.54679	0.00235088	0.0195136	1.57962	-0.970272	3.42967	0.000217611	0.00233436	1.95921	Down in both
ENSG00000163661	PTX3	-4.32891	2.54625	0.00257286	0.0207495	20.097	-1.11999	1.47792	0.0123107	0.0356454	2.17345	Down in both
ENSG00000196154	S100A4	-1.71197	5.81669	0.00293107	0.0223498	3.27608	-0.614475	6.33191	0.00772752	0.0257238	1.531	Down in both
ENSG00000137486	ARRB1	-1.15089	2.00894	0.00294977	0.0224354	2.22051	-1.25488	3.05583	0.000168034	0.00197801	2.38647	Down in both
ENSG00000100526	CDKN3	0.688107	3.87617	0.00304073	0.0229335	1.61117	3.70439	3.95836	5.80654e-07	6.09199e-05	13.0357	Up in both
ENSG00000090339	ICAM1	-0.685612	3.78539	0.00304634	0.0229662	1.60838	-1.22139	4.32702	7.35735e-05	0.00119529	2.33171	Down in both
ENSG00000161888	SPC24	0.734244	3.19022	0.00309144	0.023103	1.66353	3.65855	3.72366	1.14553e-07	2.60342e-05	12.628	Up in both
ENSG00000119397	CNTRL	0.900675	4.79587	0.00331803	0.0240249	1.86694	0.656679	3.84503	0.0167315	0.0444209	1.57645	Up in both
ENSG00000129467	ADCY4	-1.74965	0.350438	0.00337113	0.0242607	3.36278	-1.36845	-0.208776	0.0114136	0.0338267	2.58193	Down in both
ENSG00000149294	NCAM1	-1.96487	-2.12805	0.00352808	0.0248303	3.90376	-1.88785	-0.537584	0.00283594	0.0128997	3.70083	Down in both
ENSG00000135842	NIBAN1	0.636958	6.67289	0.00371998	0.0257382	1.55505	1.1013	5.78451	7.43523e-05	0.00119832	2.14548	Up in both
ENSG00000180573	H2AC6	-0.698907	4.7485	0.00376271	0.0259342	1.62327	0.652243	6.54025	0.0141585	0.0392289	1.57161	Down in KLF4/Up in MXD4
ENSG00000131018	SYNE1	-1.01866	3.69184	0.00376682	0.0259426	2.02604	-1.17822	4.91004	0.00810364	0.0265735	2.26297	Down in both
ENSG00000099194	SCD	1.12425	10.6404	0.00377934	0.0259953	2.17988	0.614061	8.98681	0.00187181	0.0096886	1.53056	Up in both
ENSG00000116649	SRM	-0.593054	5.86369	0.00409674	0.0272959	1.50844	0.918857	5.59334	0.000165415	0.00196315	1.89062	Down in KLF4/Up in MXD4
ENSG00000183691	NOG	-1.48596	-1.40246	0.00415711	0.0275757	2.80103	-1.7619	0.202445	0.00115233	0.00701369	3.39145	Down in both
ENSG00000113594	LIFR	-1.06678	2.07842	0.00436225	0.0285369	2.09475	-1.21997	2.40184	0.00171738	0.00912414	2.32942	Down in both
ENSG00000119508	NR4A3	-1.61658	-0.924199	0.00442956	0.0288102	3.06648	-1.78763	-0.322899	0.000443743	0.00373406	3.45247	Down in both
ENSG00000174125	TLR1	1.63069	0.861485	0.00452211	0.029138	3.09661	-4.02474	2.35462	5.22353e-07	5.76089e-05	16.2768	Up in KLF4/ Down in MXD4
ENSG00000150637	CD226	-1.06929	-0.170482	0.00456239	0.0292976	2.09841	-1.03299	1.1639	0.00441427	0.017408	2.04627	Down in both
ENSG00000120659	TNFSF11	2.3702	-2.37117	0.00459714	0.0294319	5.17012	-1.65829	-2.48805	0.00840956	0.0272655	3.15643	Up in KLF4/ Down in MXD4
ENSG00000157456	CCNB2	0.609797	5.28071	0.00467423	0.0297456	1.52604	2.76621	4.7589	8.3425e-07	7.50297e-05	6.80317	Up in both
ENSG00000134321	RSAD2	1.47886	0.0312313	0.0046782	0.0297603	2.78729	-4.91992	1.7735	6.5282e-06	0.000254851	30.2722	Up in KLF4/ Down in MXD4
ENSG00000154721	JAM2	-1.03806	0.138878	0.00474161	0.0300628	2.05346	-1.65706	-0.275076	0.0014585	0.00819181	3.15373	Down in both
ENSG00000122966	CIT	0.72401	5.21107	0.00495483	0.0309191	1.65177	2.29215	4.1156	0.000157018	0.00190752	4.89787	Up in both
ENSG00000117650	NEK2	0.654638	4.20358	0.00507774	0.0313493	1.57422	3.52113	3.47337	1.31315e-07	2.76179e-05	11.4806	Up in both
ENSG00000164867	NOS3	-1.74918	-1.72681	0.00587773	0.034513	3.36168	-1.78832	-0.0103027	0.000228063	0.00240891	3.45413	Down in both
ENSG00000114107	CEP70	0.637148	3.62245	0.00614149	0.0353872	1.55525	1.21082	2.95022	0.000289171	0.00282553	2.31469	Up in both
ENSG00000109107	ALDOC	1.51959	4.89763	0.00637218	0.0362116	2.8671	1.35322	3.97838	0.00014784	0.00184497	2.55481	Up in both
ENSG00000126787	DLGAP5	0.633419	5.95605	0.00652375	0.0367712	1.55124	3.51629	5.48173	1.70398e-07	3.1043e-05	11.4422	Up in both
ENSG00000103540	CCP110	0.603856	5.06007	0.00656481	0.0369262	1.51977	0.710566	4.10848	0.00171622	0.00912269	1.63645	Up in both
ENSG00000081181	ARG2	-0.777742	3.30218	0.00665242	0.0372283	1.71445	2.26232	3.29547	1.00201e-07	2.52657e-05	4.79763	Down in KLF4/Up in MXD4
ENSG00000092529	CAPN3	-0.988895	2.59054	0.00667667	0.0373524	1.98466	-0.950838	3.03375	0.00686504	0.0236166	1.933	Down in both
ENSG00000177700	POLR2L	-0.878925	4.77194	0.00679821	0.0377625	1.839	1.24014	6.38175	6.65453e-05	0.00112483	2.36222	Down in KLF4/Up in MXD4
ENSG00000127129	EDN2	1.78316	-2.32152	0.00690623	0.0381202	3.44179	-2.13893	-2.3914	0.00119469	0.00719347	4.40437	Up in KLF4/ Down in MXD4
ENSG00000164176	EDIL3	-1.89427	-0.490129	0.00788076	0.0414846	3.71734	-1.19505	3.31314	0.00111897	0.00686556	2.28952	Down in both
ENSG00000137834	SMAD6	-1.64084	-1.20469	0.00828486	0.0428722	3.11848	-1.96128	-0.786004	0.00129135	0.00754943	3.89409	Down in both
ENSG00000107159	CA9	3.55621	4.96513	0.00848212	0.0435674	11.7632	0.957231	1.56112	0.00862787	0.0277799	1.94158	Up in both
ENSG00000102996	MMP15	-0.879645	3.60578	0.0085091	0.0436561	1.83992	-0.72746	3.96886	0.0125666	0.0361	1.65572	Down in both
ENSG00000169860	P2RY1	-1.76489	-1.35654	0.0087307	0.044379	3.39849	-2.09421	-0.506884	0.000193346	0.00216448	4.26991	Down in both
ENSG00000104267	CA2	0.895018	8.14343	0.00925781	0.0460919	1.85963	1.1553	7.16318	0.00270396	0.012467	2.2273	Up in both
ENSG00000100311	PDGFB	-0.743211	3.49963	0.00934878	0.0463653	1.6739	-0.950231	3.97829	0.000345627	0.00314831	1.93218	Down in both
ENSG00000163491	NEK10	-1.53306	0.0909953	0.00959975	0.0472843	2.894	-1.57938	1.55929	0.0162382	0.0434713	2.98842	Down in both
ENSG00000086548	CEACAM6	-0.588007	7.08189	0.00981697	0.047871	1.50317	-2.95564	8.52443	3.78963e-06	0.000181624	7.75777	Down in both
ENSG00000171914	TLN2	-0.622278	3.98902	0.00988277	0.0480734	1.5393	-1.41424	4.73034	5.70487e-05	0.00102141	2.66519	Down in both
ENSG00000213928	IRF9	0.807112	1.87343	0.0103979	0.0497451	1.7497	-1.07598	2.77414	0.000983585	0.0063167	2.10815	Up in KLF4/ Down in MXD4
